# Supplementary material for: Assessing the Potential Role of Cats (Felis catus) as Generators of Relevant SARS-CoV-2 Lineages during the Pandemic
Source: Pathogens. 2023 Nov 16;12(11):1361. doi: 10.3390/pathogens12111361 (PMC10675002; doi:10.3390/pathogens12111361)
Supplement: Supplementary file 1 [file pathogens-12-01361-s001.zip › Supplementary file 2.xlsx]

## Sheet: Sheet1
Pangolin lineage	Felis Catus	Canis lupus familiaris	Odocoileus virginianus	Neovison vison	Panthera leo	Mesocricetus auratus	Mus musculus	Panthera tigris	Gorilla Gorilla	Manis javanica
GRA/BA.2 (8.2772%)	0	0.0183486	0	0.00141844	0	0	0	0	0	0
GR-GRY/B.1.1.7 (7.6661%)	0.0779221	0.0642202	0.198971	0.00141844	0.027027	0	0	0.0697674	0.117647	0
GRA/BA.1.1 (6.8656%)	0.00649351	0.00917431	0.0051458	0	0	0.4	0	0	0	0
GK/AY.4 (5.6562%)	0.00649351	0.00917431	0.00343053	0.00638298	0.0405405	0.0333333	0	0	0	0
GRA/BA.1 (3.1734%)	0.012987	0.0366972	0.0051458	0	0	0	0.0208333	0	0	0.307692
GK/AY.43 (2.1567%)	0.025974	0.0183486	0.00171527	0.00638298	0	0	0	0	0	0
GK/AY.103 (2.0499%)	0.0324675	0.0550459	0.150943	0	0.0675676	0	0	0.0465116	0.176471	0
GRA/BA.5.2.1 (1.9881%)	0.00649351	0	0	0	0	0	0	0	0.117647	0
GRA/BA.5.2 (1.9133%)	0	0	0	0	0	0.0333333	0	0	0	0
GK/AY.44 (1.7290%)	0.00649351	0.0183486	0.0480274	0	0.108108	0	0	0.302326	0.235294	0
GRA/B.1.617.2 (1.5769%)	0.00649351	0.00917431	0.0120069	0.00212766	0.0945946	0	0	0.0465116	0.0588235	0
GK/AY.122 (1.4876%)	0	0	0.00171527	0.00425532	0	0	0	0	0	0
GRA/BA.2.9 (1.3936%)	0.00649351	0	0	0	0	0	0	0	0	0
GK/AY.3 (1.1145%)	0.0194805	0.0183486	0.0411664	0	0.027027	0	0	0.116279	0	0
GH/B.1.2 (0.9877%)	0.0584416	0.0366972	0.106346	0.0035461	0	0	0	0.0930233	0	0
GK/AY.25 (0.9323%)	0.00649351	0.0366972	0.0171527	0	0.0135135	0	0	0	0	0
GRA/XBB.1.5 (0.9102%)	0	0.0183486	0	0	0	0	0	0	0	0
GK/AY.25.1 (0.8945%)	0.00649351	0.0183486	0.0188679	0	0.027027	0	0	0.0465116	0	0
G-GH/B.1 (0.8850%)	0.103896	0.0550459	0.0360206	0.219149	0.027027	0	0.333333	0.139535	0	0
GK/AY.100 (0.6163%)	0.00649351	0	0.0360206	0	0.027027	0	0	0	0	0
GK/AY.4.2 (0.5705%)	0	0	0	0.00212766	0	0	0	0	0	0
GK/AY.29 (0.5676%)	0.00649351	0.0183486	0	0	0	0	0	0	0	0
GRA/BA.1.17 (0.5135%)	0.00649351	0.0183486	0	0	0	0	0	0	0	0
GV/B.1.177 (0.5112%)	0.00649351	0.0275229	0	0.0134752	0.202703	0	0	0	0	0.153846
GR/P.1 (0.5020%)	0.00649351	0	0.0617496	0	0	0	0	0	0	0
GR/BA.1.1.1 (0.4365%)	0	0	0	0	0	0.0666667	0	0	0	0
GK/AY.5 (0.4290%)	0	0	0.00857633	0.00070922	0	0	0	0	0	0
GRA/BA.4.1 (0.4268%)	0.00649351	0.0275229	0	0	0	0	0	0	0	0
GK/AY.39 (0.4035%)	0	0.00917431	0.0343053	0	0	0	0	0	0	0
GR/B.1.1 (0.3758%)	0.0194805	0.0275229	0.0051458	0.00992908	0.0135135	0	0	0	0	0
GRA/BA.4.6 (0.3488%)	0	0.00917431	0	0	0	0	0	0	0	0
GK/AY.9.2 (0.3413%)	0.00649351	0	0	0	0	0	0	0	0	0
GH/B.1.429 (0.3355%)	0.0194805	0	0	0	0	0	0	0	0	0
GK/AY.26 (0.3092%)	0	0	0.00343053	0	0	0	0	0	0	0
GK/AY.126 (0.2966%)	0	0	0.00171527	0.00212766	0	0	0	0	0	0
GH/B.1.526 (0.2881%)	0.00649351	0.0183486	0	0	0	0	0	0	0	0
GK/AY.98 (0.2840%)	0	0	0.00343053	0	0	0	0	0	0	0
GRA/BA.4 (0.2638%)	0	0	0	0	0	0.0333333	0	0	0	0
GK/AY.47 (0.2600%)	0	0.0183486	0.00343053	0	0	0	0	0.0465116	0	0
GH/B.1.351 (0.2541%)	0	0	0	0	0	0	0.0208333	0	0	0
GK/AY.119 (0.2511%)	0	0	0.0188679	0	0	0	0	0.0232558	0	0
GK/AY.20 (0.2506%)	0.00649351	0	0.00343053	0	0.148649	0	0	0	0	0
GR/BQ.1 (0.2404%)	0	0.00917431	0	0	0	0	0	0	0	0
GK/AY.98.1 (0.2356%)	0.00649351	0	0.0120069	0	0	0	0	0	0	0
GH/B.1.160 (0.2336%)	0.00649351	0.00917431	0	0.00851064	0	0	0	0	0	0
GK/AY.121 (0.2291%)	0	0	0	0.00070922	0	0	0	0	0	0.461538
GK/AY.42 (0.2054%)	0.00649351	0	0	0	0	0	0	0	0	0
GK/AY.125 (0.1980%)	0	0	0	0	0.0135135	0	0	0	0	0
GK/AY.75 (0.1957%)	0	0	0.00171527	0	0	0	0	0	0	0
GK/AY.6 (0.1925%)	0	0	0	0.00141844	0	0	0	0	0	0
GK/AY.127 (0.1908%)	0	0	0	0	0	0.366667	0	0	0	0
GK/AY.46.6 (0.1799%)	0	0	0.00171527	0	0	0	0	0	0	0
GK/AY.39.1 (0.1617%)	0	0	0.0051458	0	0	0	0	0	0	0
GK/AY.118 (0.1517%)	0	0.00917431	0.0240137	0	0	0	0	0	0	0
GK/AY.33 (0.1440%)	0	0	0	0.00212766	0	0	0	0	0	0
GK/AY.112 (0.1366%)	0	0.00917431	0.00343053	0	0	0	0	0	0	0
GR/B.1.1.214 (0.1265%)	0.012987	0	0	0	0	0	0	0	0	0
GK/AY.23 (0.1162%)	0	0.00917431	0	0	0.0135135	0	0	0	0	0
G/B.1.243 (0.1127%)	0.012987	0	0.00343053	0	0	0	0	0	0	0
GK/AY.4.5 (0.1113%)	0	0	0	0.0148936	0	0	0	0	0	0
GK/AY.3.1 (0.1106%)	0	0	0.00343053	0	0	0	0	0	0	0
GK/AY.129 (0.1070%)	0.00649351	0.00917431	0	0	0	0	0	0	0	0
G/B.1.258 (0.1066%)	0	0.0183486	0	0	0	0	0	0	0	0
GK/AY.117 (0.1057%)	0	0.00917431	0	0	0	0	0	0	0	0
GK/AY.54 (0.0986%)	0	0	0.0051458	0	0	0	0	0	0	0
GK/AY.113 (0.0899%)	0	0	0.00171527	0	0	0	0	0	0	0
V/B (0.0866%)	0	0	0	0	0.0540541	0	0.0833333	0	0	0.0769231
GV/B.1.177.21 (0.0849%)	0	0	0	0	0.027027	0	0	0.0232558	0	0
GK/AY.34 (0.0837%)	0	0	0	0	0	0	0	0	0.235294	0
GK/AY.119.2 (0.0833%)	0	0	0.0154374	0	0	0	0	0	0	0
GK/AY.74 (0.0803%)	0	0	0.00171527	0	0	0	0	0	0	0
GRA/BF.1 (0.0761%)	0.00649351	0	0	0	0	0	0	0	0	0
GK/AY.69 (0.0739%)	0.0584416	0.0550459	0	0	0	0	0	0	0	0
GRA/B.1.1.529 (0.0722%)	0.025974	0	0	0	0	0	0	0	0	0
G/B.1.258.17 (0.0699%)	0.00649351	0	0	0	0	0	0	0	0	0
GR/C.37 (0.0659%)	0.0194805	0	0	0	0	0	0	0	0	0
GR/B.1.1.284 (0.0637%)	0	0.0275229	0	0	0	0	0	0	0	0
GH/B.1.36 (0.0637%)	0.00649351	0	0	0	0	0	0	0	0	0
G/B.1.234 (0.0606%)	0.0194805	0	0.0102916	0.00070922	0.0135135	0	0	0.0232558	0	0
GK/AY.111 (0.0580%)	0	0	0.00171527	0	0	0	0	0	0	0
GRA/BA.2.12 (0.0517%)	0	0	0	0	0	0.0666667	0	0	0	0
G/B.1.240 (0.0486%)	0.00649351	0	0.00343053	0	0	0	0	0	0	0
GRY/Q.1 (0.0472%)	0	0	0	0.00283688	0	0	0	0	0	0
GK/AY.46.4 (0.0439%)	0.00649351	0	0.00343053	0	0	0	0	0	0	0
GK/AY.101 (0.0422%)	0.0194805	0	0	0	0	0	0	0	0	0
GK/AY.114 (0.0381%)	0	0.00917431	0	0	0	0	0	0	0	0
GV/B.1.177.60 (0.0351%)	0.00649351	0	0	0.11773	0	0	0	0	0	0
GH/B.1.369 (0.0325%)	0.00649351	0	0	0	0	0	0	0	0	0
GK/AY.106 (0.0311%)	0	0	0.0051458	0	0	0	0	0	0	0
GK/AY.107 (0.0307%)	0	0	0.00171527	0	0	0	0	0	0	0
GRA/BA.1.1.11 (0.0281%)	0.00649351	0.00917431	0	0	0	0	0	0	0	0
GH/B.1.311 (0.0278%)	0	0	0.0343053	0	0	0	0	0	0	0
GK/AY.122.5 (0.0270%)	0.00649351	0.00917431	0	0	0	0	0	0	0	0
GK/AY.30 (0.0257%)	0.00649351	0	0	0	0	0	0	0	0	0
GH/B.1.575 (0.0241%)	0.012987	0.00917431	0	0	0	0	0	0	0	0
GH/B.1.564 (0.0234%)	0.00649351	0	0	0	0	0	0	0.0232558	0	0
S/A (0.0210%)	0	0	0	0	0	0	0.520833	0	0	0
GH/B.1.497 (0.0206%)	0.0649351	0.0366972	0	0	0	0	0	0	0	0
GH/B.1.596 (0.0206%)	0	0	0.0154374	0	0	0	0	0	0	0
GK/AY.43.4 (0.0185%)	0.00649351	0.00917431	0	0	0	0	0	0	0	0
GR/B.1.1.317 (0.0175%)	0.00649351	0	0	0	0	0	0	0	0	0
GH/B.1.517 (0.0165%)	0	0	0.00171527	0	0	0	0	0	0	0
GK/AY.5.3 (0.0162%)	0	0	0.00171527	0	0	0	0	0	0	0
GH/B.1.582 (0.0154%)	0	0	0.00343053	0	0	0	0	0	0	0
G/B.1.232 (0.0154%)	0	0	0	0	0	0	0	0	0.0588235	0
GK/AY.38 (0.0143%)	0	0	0	0	0.0405405	0	0	0	0	0
GR/B.1.1.307 (0.0142%)	0	0	0	0.00567376	0	0	0	0	0	0
G/B.1.609 (0.0137%)	0	0.00917431	0	0	0	0	0	0	0	0
GR/B.1.1.39 (0.0135%)	0.00649351	0	0	0	0	0	0	0	0	0
GH/B.1.110.3 (0.0108%)	0	0.00917431	0	0	0	0	0	0	0	0
G/B.1.619.1 (0.0106)	0.012987	0.0275229	0	0	0	0	0	0	0	0
GH/B.1.577 (0.0105%)	0.00649351	0.00917431	0	0	0	0	0	0	0	0
GK/AY.88 (0.0097%)	0	0	0.00343053	0	0	0	0	0	0	0
GV/B.1.177.56 (0.0096%)	0	0	0	0.0070922	0	0	0	0	0	0
G/B.1.620 (0.0096%)	0	0.00917431	0	0	0	0	0	0	0	0
G/B.1.409 (0.0088%)	0	0	0.00171527	0	0	0	0	0	0	0
GH/B.1.509 (0.0088%)	0	0.00917431	0	0	0	0	0	0	0	0
GR/B.1.1.298 (0.0076%)	0.0194805	0	0	0.308511	0	0	0	0	0	0
GH/B.1.160.16 (0.0072%)	0.00649351	0	0	0	0	0	0	0	0	0
G/B.1.499 (0.0068%)	0.00649351	0.00917431	0	0	0	0	0	0	0	0
GH/B.1.576 (0.0066%)	0	0.00917431	0	0	0	0	0	0	0	0
GH/B.1.111 (0.0062%)	0.00649351	0	0	0	0	0	0	0	0	0
GK/AY.25.2 (0.0060%)	0.00649351	0	0.0051458	0	0	0	0	0	0	0
GH/B.1.470 (0.0054%)	0.00649351	0	0	0	0	0	0	0	0	0
GR/B.1.1.170 (0.0053%)	0	0	0	0.00212766	0	0	0	0	0	0
GR/B.1.1.294 (0.0052%)	0	0	0	0.00212766	0	0	0	0	0	0
GH/B.1.22 (0.0050%)	0	0	0	0.0475177	0	0	0	0	0	0
GR/B.1.1.486 (0.0044%)	0.012987	0	0	0	0	0	0	0	0	0
GR/P.3 (0.0041%)	0	0	0	0	0	0	0.0208333	0	0	0
G/B.1.8 (0.0033%)	0	0	0	0.14539	0	0	0	0	0	0
GH/B.1.625 (0.0033%)	0	0.00917431	0	0	0	0	0	0	0	0
GH/B.1.36.35 (0.0026%)	0.00649351	0	0	0	0	0	0	0	0	0
G/B.1.189 (0.0024%)	0	0.00917431	0	0	0	0	0	0	0	0
GR/Q.8 (0.0024%)	0	0	0	0	0.0135135	0	0	0	0	0
GR/AW.1 (0.0023%)	0	0	0	0.0035461	0	0	0	0	0	0
GR/B.1.1.280 (0.0023%)	0	0	0	0.00638298	0	0	0	0	0	0
GR/B.1.1.186 (0.0021%)	0.00649351	0	0	0	0	0	0	0	0	0
GR/P.6 (0.0021%)	0.00649351	0.00917431	0	0	0	0	0	0	0	0
B.1.149 (0.0020%)	0	0	0	0.00070922	0	0	0	0	0	0
GH/B.1.340 (0.0018%)	0	0.00917431	0	0	0	0	0	0	0	0
GR/B.1.1.135 (0.0018%)	0	0.00917431	0	0	0	0	0	0	0	0
GR/B.1.1.362 (0.0017%)	0	0.00917431	0	0	0	0	0	0	0	0
GH/B.1.160.29 (0.0015%)	0.00649351	0	0	0	0	0	0	0	0	0
GR/S.1 (0.0013%)	0.00649351	0	0	0	0	0	0	0	0	0
L/B.11 (0.0013%)	0	0	0	0.0319149	0	0	0	0	0	0
G/B.1.258.9 (0.0013%)	0	0	0	0.00141844	0	0	0	0	0	0
GR/B.1.1.219 (0.0013%)	0	0	0	0.00496454	0	0	0	0	0	0
GH/B.1.571 (0.0007%)	0.00649351	0	0	0	0	0	0	0	0	0
GR/B.1.1.221 (0.0006%)	0.00649351	0	0	0	0	0	0	0	0	0
GR/B.1.1.254 (0.0006%)	0.012987	0	0	0	0	0	0	0	0	0
GH/B.1.452 (0.0005%)	0.00649351	0	0	0	0	0	0	0	0	0
O/B.43 (0.0004%)	0	0.00917431	0	0	0	0	0	0	0	0
GH/B.1.343 (0.0003%)	0	0	0	0.00070922	0	0	0	0	0	0
G/B.1.536 (0.0003%)	0	0	0	0.00992908	0	0	0	0	0	0
GR/B.1.1.424 (0.0002%)	0.00649351	0	0.00171527	0	0	0	0	0	0	0
